# Supplementary material for: Respiratory Symptoms and Skin Sick Building Syndrome among Office Workers at University Hospital, Chiang Mai, Thailand: Associations with Indoor Air Quality, AIRMED Project
Source: Int J Environ Res Public Health. 2022 Aug 31;19(17):10850. doi: 10.3390/ijerph191710850 (PMC9518424; doi:10.3390/ijerph191710850)
Supplement: Supplementary file 1 [file ijerph-19-10850-s001.zip]

Archive with 1 entries (1 files):
- ijerph-1853574-supplementary.pdf
